# Supplementary material for: Transcriptomic Insights into Late-Life Depression and the Role of Environmental Drinking Water Composition: A Study on 18-Month-Old Mice
Source: Int J Mol Sci. 2025 Oct 31;26(21):10626. doi: 10.3390/ijms262110626 (PMC12607756; doi:10.3390/ijms262110626)
Supplement: Supplementary file 1 [file ijms-26-10626-s001.zip]

Archive with 1 entries (1 files):
- ijms-3845850-supplementary.pdf
